# Supplementary material for: Prd1 associates with the clathrin adaptor α-Adaptin and the kinesin-3 Imac/Unc-104 to govern dendrite pruning in Drosophila
Source: PLoS Biol. 2018 Aug 24;16(8):e2004506. doi: 10.1371/journal.pbio.2004506 (PMC6126864; doi:10.1371/journal.pbio.2004506)
Supplement: S1 Data — (XLSX) [file pbio.2004506.s027.xlsx]

## Sheet: Figure 1IJ
Percentage of pruning defects				Length of unpruned dendrites
	Severing defect	Fragmentation defect		Control	prd1 RNAi #1	prd1 RNAi #2	prd1M56/ Df	prd1M56/ Df; O/E Prd1	prd1M56/ Df; O/E Venus-Prd1	prd1PS1 MARCM	prd1PS1 MARCM; O/E Prd1
Control	0	4		6.61557	906.229	656.335	887.556	3.69693	2.69163	988.67	199.602
prd1 RNAi #1	100	0		3.76179	693.407	849.322	886.032	33.5643	6.48585	1550.57	3.34021
prd1 RNAi #2	57.14	28.57		319.169	365.672	1744.21	318.585	8.7559	13.0366	988.022	1.78361
prd1M56/ Df	95.83	0		149.823	1237.32	1574.63	311.58	4.70224	1.00531	809.758	5.99941
prd1M56/ Df; O/E Prd1	0	4		302.63	1010.53	439.027	926.017	6.55071	3.72936	88.6616	3.40507
prd1M56/ Df; O/E Venus-Prd1	0	4		155.823	196.064	17.8685	267.217	351.176	2.23762	593.715	402.252
prd1PS1 MARCM	91	9.09		53.9298	643.596	463.738	1395.11	6.0967	7.39387	475.056	1.10259
prd1PS1 MARCM; O/E Prd1	0	4		15.8579	939.209	166.751	1293.25	3.69693	9.14505	1205.62	4.57252
				35.1209	606.276	125.112	808.753	5.28597	38.1692	535.245	98.8768
				105.979	398.491	940.416	813.39	15.8903	13.1663	366.438	4.79953
				5.05896	354.556	196.359	901.371	4.24823	11.2529	1027.78	168.827
				6.3237	832.755	24.5165	24.5489	3.08078	14.4959	784.5 ± 123.46	16.5065
				178.037	307.948	379.422	795.035	105.979	68.6527		75.92 ± 35.21
				178.037	581.643	449.923	667.556	668.237	101.601
				50.2978	936.292	85.9699	1150.4	36.9045	26.8514
				18.7117	667.33 ± 77.25	123.782	916.515	26.6568	20.9817
				14.6904		510.534	555.837	51.2058	266.244
				13.8149		618.166	669.502	123.62	3.9888
				13.8149		63.1397	415.548	209.136	12.6474
				14.2689		19.3278	1198.39	28.0189	34.60 ± 13.61
				28.4729		10.6692	1404.45	573.641
				13.1663		450.40 ± 105.64	491.044	65.6692
				17.2524			491.725	106.17 ± 39.36
				8.10731			759.298
				2.46462			764.53 ± 73.64
				68.45 ± 18.39

## Sheet: Figure 2A-1
GFP-Rab5 x Venus-Prd1
Axis [m]	Channel.001 []	Channel.002 []
0	20.057	31.9955
1.45e-07	18.1708	22.2705
2.91e-07	15.2678	22.3693
4.36e-07	19.2475	23.1949
5.82e-07	31.0098	25.1513
7.27e-07	47.9437	32.164
8.73e-07	79.3105	40.0076
1.02e-06	72.5632	31.126
1.16e-06	44.7867	44.0219
1.31e-06	24.1036	41.827
1.45e-06	27.6486	47.0264
1.6e-06	42.441	64.4624
1.75e-06	37.8058	72.5012
1.89e-06	36.2808	72.0362
2.04e-06	63.0953	40.2459
2.18e-06	116.905	40.0881
2.33e-06	129.918	40.9409
2.47e-06	84.2518	27.5235
2.62e-06	29.2948	29.3668
2.76e-06	10.4237	31.4673
2.91e-06	9.57854	20.0147
3.05e-06	13.0559	20
3.2e-06	11.9811	18.0189
3.35e-06	17.1551	16.9369

## Sheet: Figure 2A-2
GFP-Rab5 x Venus-Prd1
Axis [m]	Channel.001/ROI.01 []	Channel.002/ROI.01 []
0	26.7888	12.5337
1.47e-07	20.2308	27.1045
2.95e-07	10.8354	11.7549
4.42e-07	29.1175	38.1626
5.9e-07	48.8807	28.1707
7.37e-07	51.1815	24.335
8.85e-07	54.5334	68.7718
1.03e-06	34.9267	74.2923
1.18e-06	26.1409	45.0024
1.33e-06	17.0779	23.0685
1.47e-06	18.4044	38.5577
1.62e-06	18.5181	34.7021
1.77e-06	29.4295	24.6532
1.92e-06	37.271	32.7669
2.06e-06	79.1083	23.8455
2.21e-06	94.4554	20.6287
2.36e-06	45.7082	10.8167
2.51e-06	14.0026	4.89662
2.65e-06	5.73155	9.14799

## Sheet: Figure 2B-1
GFP-α-Ada x Venus-Prd1
Axis [m]	Channel.001/ROI.01 []	Channel.002/ROI.01 []
0	8.0603	11.9397
1.49e-07	12.8242	12.8228
2.97e-07	17.3772	17.3772
4.46e-07	13.8823	16.1373
5.95e-07	11.0282	34.7489
7.43e-07	17.3784	41.6045
8.92e-07	19.9319	39.9197
1.04e-06	20.7532	57.6
1.19e-06	71.4666	77.6877
1.34e-06	101.407	58.2412
1.49e-06	109.077	48.4027
1.64e-06	139.461	64.0185
1.78e-06	113.15	88.5232
1.93e-06	169.247	62.7193
2.08e-06	148.7	66.3991
2.23e-06	82.8113	42.9235
2.38e-06	24.1231	22.2422
2.53e-06	38.4525	20
2.68e-06	19.7376	39.429
2.82e-06	5.81543	6.40876
2.97e-06	18.6654	26.3153
3.12e-06	7.5383	24.6424
3.27e-06	0	2.02112
3.42e-06	0	13.1377
3.57e-06	0	13.2691
3.72e-06	5.25975	18.914
3.87e-06	11.844	11.844
4.01e-06	0	8.34421
4.16e-06	1.07169	21.0717
4.31e-06	9.88425	24.3401
4.46e-06	20.4132	30.2447
4.61e-06	23.4857	13.4735

## Sheet: Figure 2B-2
	GFP-α-Ada x Venus-Prd1
Axis [m]	Channel.001/ROI.01 []	Channel.002/ROI.01 []
0	0	5.06089
1.45331e-07	0	10.4906
2.90662e-07	0	9.58097
4.35993e-07	0	26.9177
5.81325e-07	0	22.1004
7.26656e-07	0	10.2808
8.71987e-07	0	8.09602
1.01732e-06	0	0
1.16265e-06	0	11.8017
1.30798e-06	0.216776	31.6958
1.45331e-06	0.445013	25.6004
1.59864e-06	14.5769	7.47468
1.74397e-06	20.9404	14.5993
1.88931e-06	8.58615	31.4138
2.03464e-06	59.6244	31.0058
2.17997e-06	49.8962	46.2089
2.3253e-06	76.5417	63.9172
2.47063e-06	76.7947	50.9456
2.61596e-06	125.717	57.9009
2.76129e-06	102.719	69.2477
2.90662e-06	91.2195	52.5769
3.05195e-06	136.115	70.0748
3.19729e-06	108.234	65.8296
3.34262e-06	102.704	67.1408
3.48795e-06	157.965	85.5759
3.63328e-06	86.8456	96.9213
3.77861e-06	54.9162	74.9984
3.92394e-06	23.3476	55.4049
4.06927e-06	4.01988	35.0608
4.2146e-06	18.6207	3.60897
4.35993e-06	1.35884	20
4.50527e-06	2.8479	17.5796
4.6506e-06	16.7282	3.54186
4.79593e-06	0	18.7463
4.94126e-06	0	17.8755
5.08659e-06	0.649736	13.3161
5.23192e-06	2.93783	0.92839
5.37725e-06	0	7.50899
5.52258e-06	0	10.2679

## Sheet: Figure 2C-1
GFP-Clc x Venus-Prd1
Axis [m]	Channel.001 []	Channel.002 []
0	5.96052	10.1836
1.46e-07	10	18.3368
2.91e-07	10	27.3483
4.37e-07	5.97028	43.522
5.83e-07	6.42551	34.0837
7.29e-07	6.11203	38.3071
8.74e-07	22.7173	32.467
1.02e-06	25.9713	46.0938
1.17e-06	18.478	50.3774
1.31e-06	38.0779	44.6716
1.46e-06	40.7857	55
1.6e-06	57.0521	82.8786
1.75e-06	77.0174	90.7738
1.89e-06	59.4544	71.534
2.04e-06	43.7189	67.5613
2.19e-06	61.4619	77.5379
2.33e-06	69.111	75.9289
2.48e-06	51.7661	92.9742
2.62e-06	57.9169	116.18
2.77e-06	70.8463	82.1662
2.91e-06	45.5798	65.5141
3.06e-06	42.3834	45.5757
3.21e-06	41.9428	33.778
3.35e-06	42.7058	30.0572
3.5e-06	38.5809	29.6726
3.64e-06	34.9676	29.5043
3.79e-06	25.1871	21.3032

## Sheet: Figure 2C-2
GFP-Clc x Venus-Prd1
Axis [m]	Channel.001/ROI.01 []	Channel.002/ROI.01 []
0	29.7838	34.4669
1.45e-07	22.7789	26.0918
2.9e-07	31.9418	33.7818
4.35e-07	28.5947	18.7529
5.8e-07	12.7474	32.1709
7.25e-07	13.5937	35.5995
8.7e-07	18.7163	30.7229
1.02e-06	30.7435	14.0752
1.16e-06	27.7022	29.4251
1.31e-06	21.547	38.453
1.45e-06	24.5214	33.7493
1.6e-06	24.106	36.2486
1.74e-06	28.8698	44.2441
1.89e-06	30.2127	45.8877
2.03e-06	29.4455	52.9092
2.18e-06	44.0232	60.0965
2.32e-06	46.3745	77.5233
2.47e-06	47.5347	84.9486
2.61e-06	64.657	76.3122
2.76e-06	127.447	109.107
2.9e-06	222.834	132.569
3.05e-06	251.665	125.326
3.19e-06	255	142.415
3.34e-06	255	146.907
3.48e-06	253.642	135.588
3.63e-06	228.092	108.778
3.77e-06	153.579	91.0468
3.92e-06	84.4332	105.117
4.06e-06	78.3458	47.0684
4.21e-06	48.6047	47.1376
4.35e-06	26.1862	43.9176
4.5e-06	22.9177	28.72
4.64e-06	17.4158	17.5472
4.79e-06	10.6578	30.9573
4.93e-06	13.7591	8.93659
5.08e-06	1.45246	1.9125
5.22e-06	12.9302	6.78504
5.37e-06	5.64242	1.0686
5.51e-06	9.29816	9.12333
5.66e-06	1.51426	0.623762
5.8e-06	9.50719	5.91801
5.95e-06	0.100495	0
6.09e-06	0.559309	0

## Sheet: Figure 2D-1
mRFP-Chc x Venus-Prd1
Axis [m]	Channel.001/ROI.01 []	Channel.002/ROI.01 []
0	0	2.79218
1.52081e-07	2.66249	8.2426
3.04161e-07	4.56153	10
4.56242e-07	8.32537	10
6.08322e-07	10	30.0972
7.60403e-07	11.2237	50.5542
9.12483e-07	44.3149	53.8521
1.06456e-06	19.9709	43.4871
1.21664e-06	9.75137	14.4168
1.36872e-06	3.39711	9.02295
1.52081e-06	10	5.00433
1.67289e-06	8.19102	0.0677267
1.82497e-06	0.244065	8.21549
1.97705e-06	5.44522	11.0431
2.12913e-06	5.13102	4.05591
2.28121e-06	9.07103	0
2.43329e-06	3.57823	0.768838
2.58537e-06	5.28027	6.99604

## Sheet: Figure 2D-2
mRFP-Chc x Venus-Prd1
Axis [m]	Channel.001/ROI.01 []	Channel.002/ROI.01 []
0	0	0.83748
1.51024e-07	0.991826	9.87029
3.02047e-07	4.4922	4.50555
4.53071e-07	9.16347	8.12093
6.04095e-07	7.40804	6.10365
7.55119e-07	11.7281	21.265
9.06142e-07	27.7456	38.5082
1.05717e-06	61.434	46.7247
1.20819e-06	43.4414	34.9309
1.35921e-06	26.606	43.2039
1.51024e-06	42.1848	40.8744
1.66126e-06	14.0441	20.978
1.81228e-06	17.58	9.94662
1.96331e-06	0.866759	2.96951
2.11433e-06	5.66538	11.3308
2.26536e-06	0.307563	0.615127
2.41638e-06	2.85644	2.85644
2.5674e-06	9.88091	4.54231
2.71843e-06	2.3628	0
2.86945e-06	0.483443	0
3.02047e-06	5.29634	0
3.1715e-06	0.402854	0
3.32252e-06	7.88299	0.0884968

## Sheet: Figure 2E-1
PLC-δ-PH-GFP x Venus-Prd1
Axis [m]	Channel.001/ROI.01 []	Channel.002/ROI.01 []
0	15.2296	25.3763
1.45802e-07	8.19152	11.9299
2.91604e-07	6.38488	16.5312
4.37407e-07	6.1097	11.2161
5.83209e-07	11.9946	21.9012
7.29011e-07	10.7312	14.7544
8.74813e-07	9.19196	12.1828
1.02062e-06	8.48691	18.6992
1.16642e-06	9.46071	10.2226
1.31222e-06	14.1872	12.6076
1.45802e-06	7.67471	17.277
1.60382e-06	12.8998	10.926
1.74963e-06	7.18388	15.1001
1.89543e-06	4.09577	7.01313
2.04123e-06	10	12.1927
2.18703e-06	9.26256	11.675
2.33284e-06	8.28191	13.4362
2.47864e-06	41.245	29.4959
2.62444e-06	72.8531	46.0234
2.77024e-06	61.7166	20.5601
2.91604e-06	71.3732	32.9671
3.06185e-06	63.7944	40.3744
3.20765e-06	90.4502	44.5306
3.35345e-06	98.2282	36.3418
3.49925e-06	81.279	12.9655
3.64506e-06	57.035	33.4578
3.79086e-06	68.828	35.337
3.93666e-06	110.317	43.3949
4.08246e-06	50.0616	18.0167
4.22827e-06	10.3109	6.73624
4.37407e-06	17.6894	0.0304371
4.51987e-06	13.3422	8.51632
4.66567e-06	10	5.54479
4.81147e-06	10.0135	8.64215
4.95728e-06	4.04869	0.861679
5.10308e-06	0	0
5.24888e-06	0	0.12192
5.39468e-06	4.44505	0
5.54049e-06	16.4396	0
5.68629e-06	1.96215	0
5.83209e-06	2.37767	3.91567

[truncated: 29 more sheets: Figure 2E-2, Figure 4GH, Figure 5A-1, Figure 5A-2, Figure 5B-1, Figure 5B-2, Figure 5C, Figure 5D, Figure 6GH, Figure 8A, Figure 8B, Figure 8C, Figure 8D, Figure 8E, Figure S1C, Figure S5, Figure S8, Figure S10, Figure S14, Figure S15 …]
